# Supplementary material for: A Comparison of Screening Methods to Identify Waterlogging Tolerance in the Field in Brassica napus L. during Plant Ontogeny
Source: PLoS One. 2014 Mar 3;9(3):e89731. doi: 10.1371/journal.pone.0089731 (PMC3940661; doi:10.1371/journal.pone.0089731)
Supplement: Table S1 — The effect of waterlogging on the 25 varieties in fields. (XLS) [file pone.0089731.s001.xls]

## Sheet: Sheet1
ID	Plant heighta (cm)	Plant heightb (cm)	Plant heightc	Branch height (cm)	Branch height (cm)	Branch height	Main shoot length (cm)	Main shoot length (cm)	Main shoot length	Primary branches	Primary branches	Primary branches	Total branches	Total branches	Total branches	Siliqua on the main shoot	Siliqua on the main shoot	Siliqua on the main shoot	Siliqua on branches	Siliqua on branches	siliqua on branches	Siliqua on a plant	Siliqua on a plant	Siliqua on a plant	Seeds in a siliqua	Seeds in a siliqua	Seeds in a siliqua	Root length (cm)	Root length (cm)	Root length	Survival rate	Yield (kg)	Yield (kg)	Yield
9508	155.60±4.81	21.98±3.54	14.1%±1.8%	76.25±0.21	11.36±2.24	14.9%±3.0%	45.10±4.38	6.86±0.48	15.2%±0.4%	5.40±0.28	0.72±0.15	13.3%±3.5%	5.75±0.07	0.79±0.25	13.8%±4.6%	50.20±1.56	8.52±0.42	17.0%±0.3%	93.65±5.73	15.26±10.17	16.3%±11.9%	143.85±4.17	23.78±10.59	16.5%±7.8%	17.50±1.56	2.74±0.20	15.6%±0.2%	11.10±4.24	1.89±0.61	17.0%±1.1%	18.0%±2.3%	4.29±0.72	0.62±0.09	14.4%±2.4%
9548	120.95±20.44	26.26±1.43	21.7%±2.6%	54.25±0.64	11.59±1.09	21.4%±1.8%	46.15±12.09	11.27±2.30	24.4%±1.6%	4.25±1.06	0.85±0.16	20.1%±1.4%	4.70±1.27	0.85±0.16	18.2%±1.7%	49.75±7.00	12.04±1.55	24.2%±0.4%	84.70±39.46	15.00±5.05	17.7%±2.7%	134.45±46.46	27.05±6.59	20.1%±2.3%	18.70±0.99	4.68±0.16	25.1%±2.2%	10.60±3.39	2.63±0.30	24.8%±5.6%	28.3%±4.7%	3.53±0.43	0.65±0.13	18.4%±3.7%
9981	154.99±8.78	15.29±0.25	9.9%±0.4%	78.32±2.85	7.87±0.84	10.0%±1.4%	41.09±3.27	4.01±0.96	9.8%±1.5%	5.87±0.75	0.59±0.32	10.1%±6.8%	6.52±1.67	0.84±0.28	12.9%±4.4%	49.93±10.43	4.42±2.51	8.9%±3.2%	131.84±55.09	7.62±3.75	5.8%±2.8%	181.77±65.52	12.04±1.24	6.6%±3.4%	17.50±0.99	2.77±0.41	15.8%±3.2%	10.64±2.48	1.05±0.06	9.8%±1.8%	16.0%±2.2%	4.18±0.31	0.28±0.08	6.8%±1.7%
21937	152.4±14.99	15.02±2.42	9.9%±2.6%	72.30±0.85	5.92±2.08	8.2%±3.0%	54.00±4.24	6.48±1.35	12.0%±3.4%	5.30±1.70	0.49±0.03	9.3%±3.8%	8.10±4.24	0.70±0.07	8.6%±4.2%	61.75±1.06	6.59±2.57	10.7%±4.3%	141.05±72.34	10.91±2.30	7.7%±6.4%	150.80±73.40	17.50±4.87	11.6%±5.9%	14.00±1.98	2.01±0.36	14.4%±4.6%	10.90±2.55	1.08±0.26	9.9%±4.8%	16.0%±1.5%	4.34±0.53	0.45±0.07	10.4%±1.4%
95312	131.68±4.42	30.77±8.14	23.4%±5.4%	58.64±6.00	16.02±1.54	27.3%±5.4%	53.51±4.65	11.20±4.04	20.9%±5.7%	3.87±0.75	1.05±0.51	27.2%±8.1%	3.80±1.13	1.17±0.63	30.7%±7.8%	53.09±7.51	14.45±4.08	27.2%±3.9%	85.77±40.21	20.39±16.99	23.8%±9.7%	138.86±47.72	34.85±21.07	25.1%±6.9%	18.10±2.69	5.62±0.23	31.1%±4.2%	9.78±3.14	2.45±0.40	25.1%±4.3%	33.0%±1.8%	4.12±0.36	0.80±0.21	19.5%±4.8%
B108	148.9±16.97	12.54±1.23	8.4%±0.2%	65.80±11.74	5.95±0.25	9.0%±1.3%	58.60±3.82	5.20±1.10	8.9%±1.3%	5.25±0.21	0.48±0.17	9.1%±3.6%	6.00±1.27	0.48±0.17	7.9%±4.6%	72.65±7.57	6.87±0.29	9.5%±1.4%	140.55±34.15	7.27±2.57	5.2%±3.2%	213.2±41.72	14.14±2.86	6.6%±2.7%	17.60±0.28	2.07±0.24	11.7%±1.9%	10.35±0.49	1.07±0.18	10.4%±2.2%	14.3%±1.4%	4.09±0.25	0.28±0.09	6.9%±1.9%
FS9	124.58±8.72	48.60±2.19	39.0%±1.0%	58.24±2.66	21.83±0.63	37.5%±2.8%	50.89±2.61	18.38±5.88	36.1%±9.7%	2.57±0.43	1.29±0.02	50.1%±9.5%	2.57±0.43	1.29±0.02	50.1%±9.5%	44.04±2.76	23.21±0.89	52.7%±1.3%	37.71±17.99	24.45±0.12	64.8%±39.8%	81.75±20.75	47.66±1.01	58.3%±14.5%	19.00±1.00	8.53±0.19	44.9%±3.4%	15.41±2.31	4.34±0.26	28.2%±6.0%	47.3%±2.5%	2.94±0.22	1.65±0.22	56.1%±7.2%
GH01	128.04±6.85	25.30±6.40	19.8%±6.2%	60.41±5.46	15.45±3.11	25.6%±6.2%	40.01±1.75	6.70±1.54	16.8%±4.5%	5.24±0.76	1.08±0.27	20.7%±6.1%	6.18±2.10	1.08±0.27	17.5%±4.8%	57.44±7.70	14.72±6.30	25.6%±12.6%	146.35±44.56	19.68±4.55	13.5%±3.7%	203.79±72.26	34.40±8.85	16.9%±4.7%	17.10±0.71	4.36±1.75	25.5%±10.5%	15.44±1.64	3.97±0.78	25.7%±6.1%	57.5%±4.6%	3.98±0.57	0.31±0.13	7.8%±2.6%
H0102	133.99±0.30	52.40±14.1	39.1%±11.6%	66.53±11.50	19.60±4.72	29.5%±8.2%	43.38±2.58	14.35±2.29	33.1%±6.2%	5.28±0.87	1.80±0.55	34.1%±11.2%	5.69±1.14	1.80±0.11	31.6%±2.4%	48.52±7.18	19.65±3.79	40.5%±8.3%	98.54±43.35	27.7±9.17	28.1%±10.1%	147.07±50.53	47.35±11.96	32.2%±9.2%	20.00±1.70	9.50±3.44	47.5%±4.1%	10.03±0.9	4.25±1.01	42.4%±11.3%	100.0%±0	4.13±0.25	0.68±0.14	16.6%±3.2%
HS3	125.46±25.12	42.06±1.58	33.5%±8.2%	65.28±15.95	19.99±3.14	30.6%±12.8%	40.68±4.22	12.92±0.22	31.8%±2.9%	4.10±0.14	1.18±0.133	28.7%±2.3%	4.10±0.14	1.18±0.13	28.7%±2.3%	37.46±1.08	15.68±1.18	41.9%±1.9%	56.48±10.01	19.28±1.53	34.1%±3.5%	93.94±11.09	34.96±2.71	37.2%±1.6%	17.50±2.97	7.62±0.86	43.5%±2.7%	9.65±1.91	4.57±0.35	47.4%±6.0%	38.0%±3.0%	2.87±0.34	1.25±0.36	43.6%±12.5%
HYZ6	132.55±8.27	62.79±7.19	47.4%±2.5%	65.60±5.80	30.42±3.44	46.4%±1.2%	62.55±21.85	21.49±1.09	34.4%±14.7%	4.15±0.07	2.01±0.50	48.4%±12.8%	2.01±0.50	2.01±0.50	45.7%±15.8%	40.05±0.92	25.22±0.50	63.0%±0.2%	56.95±3.61	22.04±7.65	38.7%±11.0%	97.00±4.53	47.26±8.15	48.7%±6.1%	18.90±2.40	12.25±0.54	64.8%±11.3%	14.90±2.97	8.00±2.31	53.7%±4.9%	63.5%±2.9%	2.42±0.36	1.20±0.22	49.6%±9.1%
HYZ62	130.72±13.06	74.47±1.19	57.0%±4.8%	66.00±8.89	18.93±7.82	28.7%±8.1%	44.00±2.78	14.87±4.23	33.8%±7.5%	4.22±1.11	1.74±0.55	41.1%±2.4%	4.22±1.11	1.74±0.55	41.1%±2.4%	44.11±3.44	29.82±2.13	67.6%±10.2%	55.67±29.67	21.54±8.14	38.7%±8.5%	99.78±33.11	51.36±6.00	51.5%±12.5%	21.30±1.90	20.35±0.47	95.6%±15.9%	14.14±2.19	8.64±0.20	61.1%±11.1%	79.3%±3.7%	3.25±0.41	2.5±0.33	76.8%±10.6%
HYZ9	138.53±3.02	86.20±9.83	62.2%±7.6%	75.11±5.50	38.52±7.59	51.3%±13.9%	44.95±7.14	28.02±2.86	62.3%±16.5%	4.76±0.50	2.80±0.69	58.9%±8.3%	4.76±0.50	2.89±0.81	60.8%±10.7%	50.14±8.12	33.49±0.93	66.8%±12.9%	85.46±34.87	41.08±5.57	48.1%±14.4%	135.60±42.99	72.71±7.28	53.6%±12.3%	17.60±1.98	16.46±0.99	93.5%±4.9%	11.33±0.47	9.98±2.24	88.1%±23.5%	88.0%±4.3%	3.14±0.28	1.80±0.41	57.4%±57.4%
JHTG	118.75±7.15	86.95±3.05	73.0%±7.0%	49.70±5.90	40.33±1.22	81.1%±2.3%	44.85±1.45	35.58±1.57	79.3%±0.9%	4.85±0.25	1.75±0.25	36.1%±7.0%	4.85±0.25	1.75±0.25	36.1%±7.0%	45.80±1.40	33.35±1.15	72.8%±0.3%	67.25±6.35	14.70±4.70	21.9%±9.1%	113.05±4.95	48.05±5.85	42.5%±7.0%	16.70±0.90	15.80±1.00	94.6%±12.2%	13.03±1.62	10.53±0.68	80.8%±15.5%	100.0%±0	3.17±0.16	1.85±0.31	58.3%±9.7%
JHY201	155.17±1.02	69.84±3.34	45.0%±1.8%	77.50±4.01	28.29±6.46	36.5%±6.4%	51.50±3.85	19.93±3.83	38.7%±10.4%	6.00±0.00	2.29±1.29	38.1%±21.5%	6.28±0.08	2.41±1.29	38.4%±21.0%	54.00±5.66	25.72±1.47	47.6%±7.8%	158.50±78.80	35.66±14.51	22.5%±10.9%	212.50±84.46	61.38±20.98	28.9%±13.2%	23.00±1.41	13.16±0.89	57.2%±0.3%	12.67±2.99	6.52±1.96	51.5%±3.4%	63.0%±4.8%	4.27±0.24	1.13±0.17	26.4%±3.8%
JHY3	133.76±28.94	25.97±1.61	19.4%±3.2%	54.63±5.61	10.26±0.61	18.8%±0.9%	47.84±15.47	10.56±0.81	22.1%±5.9%	6.79±4.38	1.19±0.16	17.4%±11.6%	9.87±7.88	1.70±0.20	17.2%±3.7%	53.91±16.00	12.16±0.16	22.6%±6.9%	160.93±36.90	29.50±3.61	18.3%±4.2%	144.84±142.90	41.67±3.77	28.8%±4.7%	16.60±1.70	4.62±0.32	27.8%±1.0%	9.46±2.49	2.40±0.07	25.3%±7.8%	25.0%±0.7%	3.19±0.21	1.05±0.21	32.9%±6.5%
NY1	143.50±13.86	34.43±0.10	24.0%±2.3%	55.85±3.32	15.05±0.55	26.9%±0.6%	50.10±4.81	12.28±1.09	24.5%±0.2%	7.10±0.57	1.18±0.12	16.7%±0.3%	8.75±2.76	1.35±0.32	15.4%±1.4%	51.20±8.49	11.77±0.08	23.0%±3.8%	161.80±79.90	21.34±1.96	13.2%±6.2%	213.00±88.39	33.11±2.04	15.5%±6.1%	19.80±5.09	4.68±0.08	23.7%±8.5%	10.40±3.25	3.29±0.34	31.7%±7.2%	28.0%±1.7%	3.55±0.11	0.56±0.09	15.8%±2.3%
QY8	137.23±24.51	38.60±4.70	28.1%±3.5%	62.84±15.47	20.21±3.20	32.2%±6.8%	43.01±2.98	12.24±1.70	28.5%±4.1%	5.82±0.73	1.13±0.13	19.4%±2.4%	6.77±0.95	1.13±0.05	16.7%±0.7%	53.79±1.40	16.01±3.61	29.8%±6.3%	135.13±30.45	22.74±4.60	16.8%±3.6%	188.92±31.85	38.74±7.85	20.5%±4.3%	21.60±1.13	5.80±0.51	26.9%±2.6%	9.58±0.12	2.64±0.36	27.5%±3.5%	58.0%±2.3%	3.83±0.33	0.36±0.12	9.5%±3.1%
Y108	142.35±9.26	24.48±2.40	17.2%±2.8%	78.45±14.78	12.23±2.04	15.6%±0.3%	36.03±3.08	8.44±1.89	23.4%±3.2%	5.85±0.92	1.03±0.27	17.5%±1.8%	6.00±1.13	1.10±0.37	18.3%±2.7%	44.80±2.40	11.53±1.27	25.7%±1.5%	94.95±19.02	11.93±3.16	12.6%±0.8%	139.75±21.43	23.46±4.43	16.8%±0.6%	19.10±2.40	4.80±0.25	25.1%±4.5%	14.35±1.63	2.92±0.90	20.3%±4.0%	29.0%±1.3%	3.75±0.15	0.55±0.11	14.7%±2.9%
Y208	146.39±15.48	55.15±6.05	37.7%±5.5%	58.06±8.72	28.35±4.09	48.8%±8.0%	54.28±8.25	19.35±7.37	35.6%±14.0%	5.06±2.44	1.90±0.69	37.6%±13.6%	6.94±4.48	1.90±0.69	27.4%±13.6%	46.83±5.74	20.35±8.78	43.5%±19.2%	117.78±29.04	24.60±4.79	20.9%±5.1%	164.61±84.77	44.95±6.57	27.3%±4.1%	14.30±3.54	6.10±2.63	42.7%±20.6%	10.67±3.3	3.95±0.59	37.0%±6.5%	100.0%±0	3.46±0.43	0.45±0.18	13.0%±5.2%
YG2009	125.45±1.48	100.05±8.13	79.8%±7.4%	63.20±3.96	55.80±1.27	88.3%±3.5%	41.40±1.70	29.60±2.69	71.5%±9.4%	3.90±0.42	3.35±0.78	85.9%±10.7%	3.95±0.35	3.4±0.85	86.1%±13.8%	42.10±2.55	39.75±3.46	94.4%±2.5%	61.35±6.43	45.90±13.86	74.8%±30.6%	103.45±8.98	85.65±10.39	82.8%±17.3%	23.10±1.84	16.20±1.98	70.1%±3.0%	9.15±0.49	7.75±0.92	84.7%±5.5%	100.0%±0	4.17±1.31	3.25±0.75	78.0%±17.7%
ZS12	132.54±12.24	58.87±5.25	44.4%±0.1%	60.38±5.91	31.20±0.49	51.7%±5.9%	47.81±6.49	19.69±3.32	41.2%±1.4%	4.45±2.05	2.06±0.28	46.3%±31.1%	5.10±2.97	2.32±0.33	45.5%±39.7%	47.63±9.85	24.04±1.03	50.5%±12.9%	86.38±69.05	34.22±16.08	39.6%±73.9%	134.01±78.90	58.26±17.10	43.5%±46.4%	19.30±1.27	10.09±1.97	52.3%±6.8%	16.06±0.23	6.45±1.13	40.2%±7.6%	58.5%±1.0%	4.09±0.92	1.60±0.24	39.2%±6.2%
ZS7	138.15±14.35	28.82±3.45	20.9%±4.7%	67.13±11.13	12.41±2.29	18.5%±6.7%	51.83±1.07	9.76±5.10	18.8%±9.5%	3.85±0.65	0.79±0.25	20.5%±3.1%	3.85±0.65	0.82±0.28	21.4%±3.9%	47.96±2.66	13.89±1.32	29.0%9±4.4%	56.80±15.20	15.59±4.14	27.5%±7.2%	104.76±17.86	29.48±2.83	28.1%±2.1%	17.20±10.00	5.67±0.45	33.0%±4.5%	15.49±1.89	2.83±0.04	18.3%±2.0%	32.0%±4.1%	3.80±0.17	1.10±0.22	28.9%±5.5%
ZS9	143.8±13.00	102.25±18.55	71.1%±19.5%	71.10±10.20	47.61±7.70	66.9%±20.9%	47.45±0.35	29.95±14.15	63.1%±29.4%	4.80±1.00	3.70±0.70	77.1%±22.0%	4.85±1.05	4.25±0.25	87.6%±25.3%	50.90±2.50	37.50±12.00	73.7%±27.3%	83.10±23.50	54.35±21.55	65.4%±27.3%	134.00±26.00	91.85±33.55	68.5%±29.8%	17.80±0.80	17.40±1.00	97.8%±10.0%	13.45±0.35	9.50±2.40	70.6%±19.7%	100.0%±0	3.83±0.41	3.50±0.23	91.3%±7.3%
ZY821	135.41±7.79	70.93±7.07	52.4%±2.2%	65.60±0.90	27.82±4.32	42.4%±6.0%	48.58±1.32	16.65±3.65	34.3%±6.6%	3.38±2.13	2.00±1.00	59.3%±15.9%	3.38±2.13	2.87±1.27	85.1%±37.9%	44.19±8.31	27.07±0.07	61.3%±12.1%	59.80±41.30	18.14±8.44	30.3%±14.9%	103.99±49.61	45.21±8.51	43.5%±9.6%	17.20±0.60	16.80±1.80	97.7%±7.3%	12.68±1.12	8.60±2.60	67.8%±14.6%	100.0%±0	2.41±0.20	1.30±0.31	53.9%±13.2%
a represents the traits of the control; b represents "mean value of treatment of the 10 plants × survival rate of the treatment"; c represents waterlogging tolerance index of the traits.
