# Supplementary material for: A Comparison of Screening Methods to Identify Waterlogging Tolerance in the Field in Brassica napus L. during Plant Ontogeny
Source: PLoS One. 2014 Mar 3;9(3):e89731. doi: 10.1371/journal.pone.0089731 (PMC3940661; doi:10.1371/journal.pone.0089731)
Supplement: Table S2 — The effect of waterlogging on the 25 varieties at seedling establishment stage. (XLS) [file pone.0089731.s002.xls]

## Sheet: Sheet1
ID	Root lengtha (cm)	Root lengthb (cm)	Root lengthc	Shoot length (cm)	Shoot length (cm)	Shoot length	Full length (cm)	Full length (cm)	Full length	Full weight (g)	Full weight (g)	Full weight (g)
9508	6.93±0.10	1.67±0.57	24.0%±8.0%	1.29±0.09	1.01±0.10	79.5%±13.4%	8.21±0.04	2.68±0.16	32.7%±1.9%	0.033±0.001	0.025±0.002	75.7%±7.4%
9548	5.42±0.35	2.57±0.46	48.0%±11.6%	1.32±0.03	0.92±0.13	69.6%±11.4%	6.75±0.38	3.49±0.22	51.7%±4.5%	0.037±0.001	0.032±0.008	86.3%±20.6%
9981	6.77±0.14	1.73±0.25	25.6%±4.3%	0.87±0.01	0.77±0.02	88.8%±3.8%	7.64±0.15	2.50±0.06	32.8%±1.0%	0.035±0.009	0.021±0.003	60.0%±7.1%
21937	6.12±1.21	0.97±0.41	16.8%±8.2%	1.11±0.12	0.84±0.04	76.8%±8.7%	7.22±1.18	1.82±0.11	25.1%±3.3%	0.048±0.001	0.029±0.003	61.4%±6.9%
95312	4.09±0.01	0.82±0.28	20.1%±6.9%	1.14±0.04	0.71±0.03	62.4%±3.0%	5.24±0.04	1.54±0.07	29.4%±1.4%	0.030±0.001	0.020±0.001	65.0%±4.7%
B108	6.05±0.64	2.29±0.12	38.0%±2.0%	2.15±0.45	1.76±0.40	89.7%±41.6%	8.20±0.97	4.04±0.40	49.3%±7.0%	0.036±0.002	0.030±0.001	82.3%±1.8%
FS9	3.87±0.36	1.93±0.29	50.5%±10.0%	1.20±0.20	0.77±0.08	65.0%±6.0%	5.07±0.54	2.70±0.15	53.2%±3.9%	0.034±0.002	0.024±0.002	70.2%±7.7%
GH01	6.11±0.09	0.51±0.22	8.4%±3.4%	1.27±0.07	0.81±0.02	63.8%±1.9%	7.38±0.11	1.32±0.04	17.9%±0.3%	0.029±0.001	0.018±0.002	63.7%±4.1%
H0102	6.22±0.55	1.43±0.13	23.3%±3.9%	1.29±0.12	0.84±0.06	66.1%±10.4%	7.51±0.46	2.27±0.02	30.2%±0.7%	0.030±0.004	0.018±0.001	60.6%±2.9%
HS3	6.04±1.14	1.44±0.29	24.6%±6.4%	1.65±0.11	1.09±0.07	66.4%±5.6%	7.69±1.25	2.53±0.11	33.0%±3.1%	0.035±0.006	0.022±0.001	62.9%±11.8%
HYZ6	4.90±0.62	0.52±0.06	11.0%±2.3%	1.23±0.11	0.72±0.05	58.5%±4.5%	6.13±0.54	1.24±0.07	20.2%±2.4%	0.038±0.002	0.021±0.001	55.7%±4.2%
HYZ62	4.29±0.04	1.89±0.32	44.1%±7.7%	1.35±0.05	0.83±0.04	61.4%±2.2%	5.64±0.09	2.72±0.04	48.2%±0.9%	0.038±0.002	0.031±0.001	81.4%±4.9%
HYZ9	3.64±0.22	2.04±0.28	56.8%±11.3%	1.33±0.04	0.95±0.08	71.9%±5.5%	4.96±0.20	2.99±0.19	60.3%±5.2%	0.035±0.003	0.028±0.001	80.5%±7.5%
JHTG	5.71±0.36	2.07±0.36	36.8%±8.8%	1.08±0.01	0.84±0.06	77.8%±5.5%	6.79±0.35	2.91±0.15	42.8%±3.2%	0.035±0.002	0.029±0.002	83.2%±11.2%
JHY201	4.68±0.22	1.82±0.50	38.4%±8.8%	1.42±0.04	0.94±0.10	65.8%±5.7%	6.10±0.25	2.75±0.19	45.1%±2.2%	0.043±0.001	0.034±0.006	77.9%±14.8%
JHY3	5.80±0.24	2.81±0.13	48.6%±3.3%	1.47±0.05	1.47±0.07	99.9%±1.5%	7.27±0.23	4.28±0.10	58.9%±1.9%	0.029±0.001	0.023±0.003	77.3%±7.4%
NY1	5.92±0.25	1.62±0.07	27.4%±0.6%	2.31±0.24	1.29±0.19	56.5%±11.2%	8.23±0.24	2.91±0.19	35.3%±2.0%	0.048±0.002	0.030±0.001	63.6%±4.6%
QY8	6.35±0.66	0.88±0.53	13.4%±7.0%	1.30±0.17	0.67±0.09	53.0%±14.9%	7.66±0.50	1.55±0.15	20.2%±1.3%	0.040±0.003	0.028±0.004	70.8%±13.3%
Y108	4.94±0.24	2.63±0.23	53.1%±3.8%	2.75±0.21	1.67±0.08	60.7%±3.7%	7.69±0.33	4.30±0.04	55.9%±0.8%	0.035±0.003	0.024±0.001	68.6%±6.9%
Y208	3.46±0.29	0.15±0.06	4.3%±1.6%	2.46±0.21	1.11±0.10	45.5%±7.4%	5.92±0.49	1.26±0.09	21.2%±3.1%	0.055±0.006	0.024±0.002	44.5%±2.0%
YG2009	3.73±0.35	2.03±0.19	54.5%±4.3%	1.60±0.06	1.15±0.08	72.2%±2.3%	5.32±0.29	3.18±0.10	59.7%±3.5%	0.034±0.001	0.029±0.003	84.5%±6.8%
ZS12	4.44±0.40	1.29±0.89	28.0%±17.5%	1.41±0.14	0.59±0.39	40.0%±23.4%	5.85±0.53	1.89±0.56	32.2%±8.3%	0.028±0.001	0.017±0.009	60.9%±33.7%
ZS7	4.05±0.24	1.16±0.26	28.5%±3.9%	1.37±0.21	0.77±0.08	56.5%±3.8%	5.41±0.29	1.93±0.04	35.6%±0.7%	0.039±0.003	0.028±0.001	70.2%±7.7%
ZS9	5.06±0.27	3.11±0.25	61.6%±4.2%	1.51±0.23	0.95±0.09	63.4%±4.2%	6.57±0.38	4.06±0.05	61.8%±0.9%	0.035±0.003	0.027±0.002	78.7%±7.6%
ZY821	3.88±0.17	2.29±0.18	58.9%±3.9%	1.28±0.03	1.11±0.13	87.3%±11.9%	5.16±0.20	3.40±0.11	65.9%±3.3%	0.024±0.001	0.022±0.002	93.5%±11.3%
a represents the traits of the control; b represents the traits of treatment; c represents waterlogging tolerance index of the traits.
