# Supplementary material for: A Comparison of Screening Methods to Identify Waterlogging Tolerance in the Field in Brassica napus L. during Plant Ontogeny
Source: PLoS One. 2014 Mar 3;9(3):e89731. doi: 10.1371/journal.pone.0089731 (PMC3940661; doi:10.1371/journal.pone.0089731)
Supplement: Table S3 — The effect of waterlogging on the 25 varieties at seedling stage. (XLS) [file pone.0089731.s003.xls]

## Sheet: Sheet1
ID	Root lengtha (cm)	Root lengthb (cm)	Root lengthc	Shoot length (cm)	Shoot length (cm)	Shoot length	Full length (cm)	Full length (cm)	Full length	Root weight	Root weight (g)	Root weight	Shoot weight (g)	Shoot weight (g)	Shoot weight	Full weight (g)	Full weight (g)	Full weight (g)
9508	11.89±0.68	10.31±1.25	86.7%±15.7%	4.81±0.43	4.26±0.39	88.7%±2.9%	16.70±1.12	14.57±1.69	87.3%±5.2%	0.0360±0.0029	0.0271±0.0060	75.4%±14.9%	0.0949±0.0127	0.0817±0.0093	86.1%±6.2%	0.1309±0.0156	0.1088±0.0147	83.1%±7.9%
9548	11.51±1.93	10.27±0.78	89.2%±11.7%	5.00±0.30	3.65±0.18	73.0%±2.4%	16.51±2.23	13.92±1.09	84.3%±4.7%	0.0412±0.0054	0.0337±0.0027	81.9%±4.6%	0.0980±0.0165	0.0926±0.0064	94.5%±26.1%	0.1392±0.0219	0.1263±0.0037	90.8%±19.4%
9981	11.64±0.69	9.31±0.61	80.0%±8.1%	1.98±0.10	1.97±0.07	99.6%±6.4%	13.62±0.79	11.29±0.71	82.9%±7.2%	0.0345±0.0008	0.0151±0.0014	43.8%±4.5%	0.0661±0.0023	0.0504±0.0017	76.2%±3.4%	0.1006±0.0028	0.0655±0.0010	65.1%±0.9%
21937	13.28±0.76	10.01±0.31	75.4%±4.7%	3.69±0.15	2.89±0.43	78.3%±14.2%	16.97±0.91	12.9±0.46	76.0%±3.9%	0.0516±0.0010	0.0383±0.0020	74.2%±3.0%	0.1039±0.0015	0.0947±0.0050	91.2%±6.1%	0.1555±0.0008	0.1330±0.0061	85.5%±4.1%
95312	12.60±0.30	8.91±0.28	70.7%±2.9%	3.11±0.15	2.55±0.37	81.9%±14.2%	15.71±0.46	11.46±0.44	72.9%±5.1%	0.0387±0.0015	0.0265±0.0074	68.4%±21.9%	0.0737±0.0048	0.0635±0.0102	86.1%±18.1%	0.1124±0.0063	0.0899±0.0174	80.0%±19.3%
B108	13.26±0.86	9.32±0.30	70.3%±2.5%	4.49±0.09	3.07±0.16	68.4%±3.7%	17.75±0.95	12.39±0.39	69.8%±2.3%	0.0408±0.0014	0.0279±0.0007	68.4%±1.7%	0.1020±0.0042	0.0891±0.0033	87.4%±4.8%	0.1428±0.0042	0.1170±0.0039	82.0%±2.7%
FS9	11.33±0.80	10.47±1.35	92.4%±18.8%	4.07±0.35	3.36±0.23	82.7%±6.4%	15.4±1.10	13.83±1.20	89.8%±14.6%	0.0443±0.0038	0.0356±0.0018	80.4%±5.4%	0.1017±0.0023	0.0853±0.0242	83.9%±24.7%	0.1459±0.0061	0.1209±0.0258	82.9%±14.7%
GH01	10.83±0.36	8.52±0.18	78.6%±2.1%	4.36±0.24	4.28±0.53	98.0%±15.9%	15.20±0.61	12.79±0.42	84.2%±6.8%	0.0376±0.0019	0.0300±0.0043	79.9%±11.8%	0.0837±0.0038	0.0719±0.0117	85.9%±17.3%	0.1213±0.0055	0.1019±0.0160	84.0%±15.5%
H0102	8.08±0.84	8.07±0.39	99.9%±13.2%	2.60±0.52	2.43±0.26	93.2%±20.1%	10.68±1.36	10.50±0.91	98.3%±6.3%	0.0301±0.0005	0.0151±0.0013	50.1%±4.8%	0.0581±0.0110	0.0438±0.0018	75.5%±16.2%	0.0882±0.0115	0.0589±0.0031	66.8%±10.7%
HS3	10.56±0.48	8.83±0.20	83.6%±5.7%	5.01±0.22	4.33±0.02	86.4%±4.3%	15.57±0.71	13.16±0.42	84.5%±9.9%	0.0317±0.0023	0.0268±0.0034	84.3%±8.9%	0.0893±0.0042	0.0853±0.0026	95.6%±6.5%	0.1210±0.0043	0.1121±0.0048	92.6%±7.0%
HYZ6	9.27±1.17	8.58±1.09	92.6%±22.3%	4.95±0.34	4.87±0.25	98.5%±12.9%	14.21±1.51	13.45±1.43	94.6%±9.1%	0.0318±0.0012	0.0217±0.0005	68.3%±3.0%	0.0852±0.0020	0.0770±0.0061	90.4%±9.2%	0.1170±0.0024	0.0987±0.0066	84.4%±7.2%
HYZ62	9.33±0.91	9.23±1.06	99.0%±17.5%	4.31±0.08	4.12±0.28	95.7%±5.9%	13.64±0.84	13.35±0.97	97.9%±10.9%	0.0420±0.0031	0.0405±0.0026	96.6%±23.5%	0.1565±0.0052	0.1557±0.0080	99.5%±11.0%	0.1985±0.0083	0.1962±0.0086	98.9%±12.0%
HYZ9	9.95±0.80	9.17±0.32	92.1%±6.7%	4.62±0.36	4.45±0.20	96.5%±9.3%	14.57±1.16	13.63±0.68	93.5%±8.7%	0.0427±0.0032	0.0321±0.0038	75.1%±5.6%	0.1323±0.0017	0.1211±0.0071	91.6%±5.1%	0.1750±0.0037	0.1532±0.0098	87.5%±4.0%
JHTG	9.74±0.43	8.78±0.54	90.1%±1.7%	7.10±0.06	6.12±0.17	86.2%±4.6%	16.85±0.38	14.90±0.91	88.4%±8.5%	0.0346±0.0024	0.0291±0.0025	84.1%±20.9%	0.1877±0.0035	0.1565±0.0030	83.4%±4.0%	0.2223±0.0060	0.1856±0.0030	83.5%±6.4%
JHY201	10.26±0.50	8.11±0.33	79.1%±3.8%	4.55±0.05	4.33±0.21	95.1%±6.9%	14.81±0.55	12.44±0.37	84.0%±3.6%	0.0527±0.0026	0.0356±0.0002	67.6%±4.9%	0.1660±0.0121	0.1570±0.0234	94.6%±21.2%	0.2187±0.0107	0.1926±0.0235	88.1%±17.0%
JHY3	10.79±0.48	9.62±0.29	89.1%±4.6%	5.05±0.18	4.31±0.24	85.5%±2.6%	15.84±0.66	13.93±0.47	88.0%±71.1%	0.0407±0.0025	0.0311±0.0045	76.4%±12.4%	0.0947±0.0038	0.0753±0.0067	79.6%±10.5%	0.1354±0.0055	0.1064±0.0107	78.6%±11.0%
NY1	10.50±0.76	8.60±1.29	81.9%±7.0%	6.94±0.17	6.27±0.09	90.3%±3.6%	17.44±0.93	14.87±1.46	85.2%±6.1%	0.0481±0.0054	0.0314±0.0026	65.2%±12.1%	0.1206±0.0082	0.1030±0.0055	85.4%±9.1%	0.1687±0.0131	0.1343±0.0081	79.6%±10.1%
QY8	12.31±0.18	9.98±0.38	81.1%±2.1%	5.53±0.19	4.35±0.19	78.6%±2.1%	17.84±0.37	14.33±0.57	80.3%±1.3%	0.0408±0.0013	0.0228±0.0037	55.8%±8.3%	0.1000±0.0007	0.0860±0.0032	86.0%±3.7%	0.1408±0.0014	0.1088±0.0069	77.2%±4.9%
Y108	11.95±0.71	9.99±0.57	83.6%±7.7%	4.65±0.30	3.63±0.24	77.9%±1.9%	16.60±1.01	13.62±0.87	82.0%±5.9%	0.0268±0.0007	0.0223±0.0050	83.1%±20.1%	0.0645±0.0040	0.0612±0.0037	94.9%±0.1%	0.0913±0.0037	0.0835±0.0085	91.4%±6.1%
Y208	13.84±0.03	9.14±0.03	66.0%±0.4%	5.53±0.29	4.49±0.16	81.2%±2.9%	19.36±0.33	13.62±0.33	70.4%±0.1%	0.0520±0.0007	0.0305±0.0010	58.7%±1.9%	0.1274±0.0064	0.1092±0.0066	85.7%±9.1%	0.1794±0.0058	0.1397±0.0074	77.9%±6.4%
YG2009	5.76±0.11	4.91±0.48	85.2%±4.7%	3.34±0.18	3.30±0.15	98.8%±4.8%	9.10±0.98	8.21±0.59	90.2%±10.3%	0.0181±0.0119	0.0085±0.0015	47.0%±42.2%	0.1014±0.0011	0.0710±0.0056	70.0%±6.4%	0.1195±0.0126	0.0795±0.0064	66.5%±13.4%
ZS12	9.32±0.27	8.92±0.92	95.7%±7.8%	5.80±0.18	4.89±0.31	84.4%±7.1%	15.12±1.01	13.81±1.52	91.4%±16.3%	0.0401±0.0109	0.0365±0.0037	91.0%±37.6%	0.1476±0.0022	0.1251±0.0093	84.7%±10.6%	0.1877±0.0111	0.1616±0.0126	86.1%±14.0%
ZS7	12.40±0.59	9.25±0.42	74.6%±6.8%	3.91±0.37	3.63±0.20	92.8%±16.6%	16.31±0.96	12.88±0.80	79.0%±5.1%	0.0519±0.0064	0.0417±0.0049	80.4%±10.3%	0.1032±0.0125	0.0857±0.0161	83.1%±40.0%	0.1552±0.0189	0.1275±0.0138	82.2%±27.1%
ZS9	10.68±0.49	9.39±0.20	88.0%±2.7%	3.50±0.11	3.20±0.30	91.4%±11.6%	14.18±0.60	12.60±0.31	88.8%±8.1%	0.0499±0.0090	0.0337±0.0049	67.5%±12.4%	0.0836±0.0146	0.0668±0.0008	79.9%±15.6%	0.1335±0.0235	0.1005±0.0042	75.3%±13.7%
ZY821	12.23±0.21	10.68±0.67	87.3%±6.7%	4.07±0.12	3.69±0.18	90.7%±4.6%	16.30±0.33	14.37±0.79	88.1%±5.1%	0.0382±0.0025	0.0361±0.0045	94.7%±17.2%	0.0749±0.0048	0.0687±0.0038	91.8%±2.3%	0.1130±0.0030	0.1048±0.0083	92.7%±5.7%
a represents the traits of the control; b represents the traits of treatment; c represents waterlogging tolerance index of the traits.
