# Supplementary material for: A Comparison of Screening Methods to Identify Waterlogging Tolerance in the Field in Brassica napus L. during Plant Ontogeny
Source: PLoS One. 2014 Mar 3;9(3):e89731. doi: 10.1371/journal.pone.0089731 (PMC3940661; doi:10.1371/journal.pone.0089731)
Supplement: Table S4 — Performance-based ranking of the 25 varieties for yield significantly-related traits at seedling establishment stage and seedling stage. (XLS) [file pone.0089731.s004.xls]

## Sheet: Sheet
ID	Root lengtha	Full lengtha	Root lengthA	Full lengthA	Rank☆	Root lengthb	Shoot lengthb	Full lengthb	Root lengthB	Shoot lengthB	Full lengthB	Rank*	Yieldc	Rank▲
9508	24.0%±8.0%	32.7%±1.9%	18	17	35	86.7%±15.7%	88.7%±2.9%	87.3%±5.2%	12	13	12	37	0.144389	19
9548	48.0%±11.6%	51.7%±4.5%	8	8	16	89.2%±11.7%	73.0%±2.4%	84.3%±4.7%	8	24	15	47	0.184217	15
9981	25.6%±4.3%	32.8%±1.0%	16	16	32	80.0%±8.1%	99.6%±6.4%	82.9%±7.2%	18	1	18	37	0.0675556	25
21937	16.8%±8.2%	25.1%±3.3%	21	21	42	75.4%±4.7%	78.3%±14.2%	76.0%±3.9%	21	22	22	65	0.103798	21
95312	20.1%±6.9%	29.4%±1.4%	20	20	40	70.7%±2.9%	81.9%±14.2%	72.9%±5.1%	23	19	23	65	0.194976	14
B108	38.0%±2.0%	49.3%±7.0%	11	9	20	70.3%±2.5%	68.4%±3.7%	69.8%±2.3%	24	25	25	74	0.0686961	24
FS9	50.5%±10.0%	53.2%±3.9%	6	7	13	92.4%±18.8%	82.7%±6.4%	89.8%±14.6%	5	18	7	30	0.560722	6
GH01	8.4%±3.4%	17.9%±0.3%	24	25	49	78.6%±2.1%	98.0%±15.9%	84.2%±6.8%	20	4	16	40	0.0750401	23
H0102	23.3%±3.9%	30.2%±0.7%	19	19	38	99.9%±13.2%	93.2%±20.1%	98.3%±6.3%	1	8	1	10	0.165522	16
HS3	24.6%±6.4%	33.0%±3.1%	17	15	32	83.6%±5.7%	86.4%±4.3%	84.5%±9.9%	14	14	14	42	0.435869	9
HYZ6	11.0%±2.3%	20.2%±2.4%	23	23	46	92.6%±22.3%	98.5%±12.9%	94.6%±9.1%	4	3	3	10	0.495539	8
HYZ62	44.1%±7.7%	48.2%±0.9%	9	10	19	99.0%±17.5%	95.7%±5.9%	97.9%±10.9%	2	6	2	10	0.768372	3
HYZ9	56.8%±11.3%	60.3%±5.2%	3	3	6	92.1%±6.7%	96.5%±9.3%	93.5%±8.7%	6	5	4	15	0.573729	5
JHTG	36.8%±8.8%	42.8%±3.2%	12	12	24	90.1%±1.7%	86.2%±4.6%	88.4%±8.5%	7	15	9	31	0.582758	4
JHY201	38.4%±8.8%	45.1%±2.2%	10	11	21	79.1%±3.8%	95.1%±6.9%	84.0%±3.6%	19	7	17	43	0.264059	13
JHY3	48.6%±3.3%	58.9%±1.9%	7	5	12	89.1%±4.6%	85.5%±2.6%	88.0%±71.1%	9	16	11	36	0.329483	11
NY1	27.4%±0.6%	35.3%±2.0%	15	14	29	81.9%±7.0%	90.3%±3.6%	85.2%±6.1%	16	12	13	41	0.157904	17
QY8	13.4%±7.0%	20.2%±1.3%	22	24	46	81.1%±2.1%	78.6%±2.1%	80.3%±1.3%	17	21	20	58	0.095238	22
Y108	53.1%±3.8%	55.9%±0.8%	5	6	11	83.6%±7.7%	77.9%±1.9%	82.0%±5.9%	15	23	19	57	0.146542	18
Y208	4.3%±1.6%	21.2%±3.1%	25	22	47	66.0%±0.4%	81.2%±2.9%	70.4%±0.1%	25	20	24	69	0.130073	20
YG2009	54.5%±4.3%	59.7%±3.5%	4	4	8	85.2%±4.7%	98.8%±4.8%	90.2%±10.3%	13	2	6	21	0.779731	2
ZS12	28.0%±17.5%	32.2%±8.3%	14	18	32	95.7%±7.8%	84.4%±7.1%	91.4%±16.3%	3	17	5	25	0.391654	10
ZS7	28.5%±3.9%	35.6%±0.7%	13	13	26	74.6%±6.8%	92.8%±16.6%	79.0%±5.1%	22	9	21	52	0.289455	12
ZS9	61.6%±4.2%	61.8%±0.9%	1	2	3	88.0%±2.7%	91.4%±11.6%	88.8%±8.1%	10	10	8	28	0.913062	1
ZY821	58.9%±3.9%	65.9%±3.3%	2	1	3	87.3%±6.7%	90.7%±4.6%	88.1%±5.1%	11	11	10	32	0.539498	7
a: the blue ones represent WTC of the traits at seedling establishment stage; A: the rank of varieties based on WTC of the traits at seedling establishment stage, which were significantly related with that of yield; ☆: the rank based on total rank of WTC of the traits at seedling establishment stage						b: the green ones represent WTC of the traits at seedling stage; B: the rank of varieties based on WTC of the traits at seedling stage, which were significantly related with that of yield; *: the rank based on total rank of WTC of the traits at seedling stage					c: the red ones represent WTC of yield in fields; ▲: the rank of varieties based on WTC of the yield
